# Supplementary material for: Design of image intelligent focusing system based on improved SMD function and RBF algorithm
Source: PLoS One. 2024 Aug 8;19(8):e0307319. doi: 10.1371/journal.pone.0307319 (PMC11309426; doi:10.1371/journal.pone.0307319)
Supplement: S1 Dataset — (ZIP) [file pone.0307319.s001.zip]

Archive with 258 entries (250 files):
- dataset and code/
- dataset and code/code/
- dataset and code/code/MANIFEST.in
- dataset and code/code/README.rst
- dataset and code/code/conda.recipe/
- dataset and code/code/conda.recipe/build.sh
- dataset and code/code/conda.recipe/conda_build_config.yaml
- dataset and code/code/conda.recipe/meta.yaml
- dataset and code/code/conda.recipe/run_test.py
- dataset and code/code/make_cython_extensions.py
- dataset and code/code/make_version.py
- dataset and code/code/pyproject.toml
- dataset and code/code/rbf/
- dataset and code/code/rbf/__init__.py
- dataset and code/code/rbf/_rbf_ufuncs/
- dataset and code/code/rbf/_rbf_ufuncs/make_rbf_ufuncs.py
- dataset and code/code/rbf/_rbf_ufuncs/metadata.json
- dataset and code/code/rbf/_rbf_ufuncs/wrapped_code_0.c
- dataset and code/code/rbf/_rbf_ufuncs/wrapped_code_0.h
- dataset and code/code/rbf/_rbf_ufuncs/wrapped_code_1.c
- dataset and code/code/rbf/_rbf_ufuncs/wrapped_code_1.h
- dataset and code/code/rbf/_rbf_ufuncs/wrapped_code_10.c
- dataset and code/code/rbf/_rbf_ufuncs/wrapped_code_10.h
- dataset and code/code/rbf/_rbf_ufuncs/wrapped_code_11.c
- dataset and code/code/rbf/_rbf_ufuncs/wrapped_code_11.h
- dataset and code/code/rbf/_rbf_ufuncs/wrapped_code_12.c
- dataset and code/code/rbf/_rbf_ufuncs/wrapped_code_12.h
- dataset and code/code/rbf/_rbf_ufuncs/wrapped_code_13.c
- dataset and code/code/rbf/_rbf_ufuncs/wrapped_code_13.h
- dataset and code/code/rbf/_rbf_ufuncs/wrapped_code_14.c
- dataset and code/code/rbf/_rbf_ufuncs/wrapped_code_14.h
- dataset and code/code/rbf/_rbf_ufuncs/wrapped_code_15.c
- dataset and code/code/rbf/_rbf_ufuncs/wrapped_code_15.h
- dataset and code/code/rbf/_rbf_ufuncs/wrapped_code_16.c
- dataset and code/code/rbf/_rbf_ufuncs/wrapped_code_16.h
- dataset and code/code/rbf/_rbf_ufuncs/wrapped_code_17.c
- dataset and code/code/rbf/_rbf_ufuncs/wrapped_code_17.h
- dataset and code/code/rbf/_rbf_ufuncs/wrapped_code_18.c
- dataset and code/code/rbf/_rbf_ufuncs/wrapped_code_18.h
- dataset and code/code/rbf/_rbf_ufuncs/wrapped_code_19.c
- dataset and code/code/rbf/_rbf_ufuncs/wrapped_code_19.h
- dataset and code/code/rbf/_rbf_ufuncs/wrapped_code_2.c
- dataset and code/code/rbf/_rbf_ufuncs/wrapped_code_2.h
- dataset and code/code/rbf/_rbf_ufuncs/wrapped_code_20.c
- dataset and code/code/rbf/_rbf_ufuncs/wrapped_code_20.h
- dataset and code/code/rbf/_rbf_ufuncs/wrapped_code_21.c
- dataset and code/code/rbf/_rbf_ufuncs/wrapped_code_21.h
- dataset and code/code/rbf/_rbf_ufuncs/wrapped_code_22.c
- dataset and code/code/rbf/_rbf_ufuncs/wrapped_code_22.h
- dataset and code/code/rbf/_rbf_ufuncs/wrapped_code_23.c
- dataset and code/code/rbf/_rbf_ufuncs/wrapped_code_23.h
- dataset and code/code/rbf/_rbf_ufuncs/wrapped_code_24.c
- dataset and code/code/rbf/_rbf_ufuncs/wrapped_code_24.h
- dataset and code/code/rbf/_rbf_ufuncs/wrapped_code_25.c
- dataset and code/code/rbf/_rbf_ufuncs/wrapped_code_25.h
- dataset and code/code/rbf/_rbf_ufuncs/wrapped_code_26.c
- dataset and code/code/rbf/_rbf_ufuncs/wrapped_code_26.h
- dataset and code/code/rbf/_rbf_ufuncs/wrapped_code_27.c
- dataset and code/code/rbf/_rbf_ufuncs/wrapped_code_27.h
- dataset and code/code/rbf/_rbf_ufuncs/wrapped_code_28.c
- dataset and code/code/rbf/_rbf_ufuncs/wrapped_code_28.h
- dataset and code/code/rbf/_rbf_ufuncs/wrapped_code_29.c
- dataset and code/code/rbf/_rbf_ufuncs/wrapped_code_29.h
- dataset and code/code/rbf/_rbf_ufuncs/wrapped_code_3.c
- dataset and code/code/rbf/_rbf_ufuncs/wrapped_code_3.h
- dataset and code/code/rbf/_rbf_ufuncs/wrapped_code_30.c
- dataset and code/code/rbf/_rbf_ufuncs/wrapped_code_30.h
- dataset and code/code/rbf/_rbf_ufuncs/wrapped_code_31.c
- dataset and code/code/rbf/_rbf_ufuncs/wrapped_code_31.h
- dataset and code/code/rbf/_rbf_ufuncs/wrapped_code_32.c
- dataset and code/code/rbf/_rbf_ufuncs/wrapped_code_32.h
- dataset and code/code/rbf/_rbf_ufuncs/wrapped_code_33.c
- dataset and code/code/rbf/_rbf_ufuncs/wrapped_code_33.h
- dataset and code/code/rbf/_rbf_ufuncs/wrapped_code_34.c
- dataset and code/code/rbf/_rbf_ufuncs/wrapped_code_34.h
- dataset and code/code/rbf/_rbf_ufuncs/wrapped_code_35.c
- dataset and code/code/rbf/_rbf_ufuncs/wrapped_code_35.h
- dataset and code/code/rbf/_rbf_ufuncs/wrapped_code_36.c
- dataset and code/code/rbf/_rbf_ufuncs/wrapped_code_36.h
- dataset and code/code/rbf/_rbf_ufuncs/wrapped_code_37.c
- dataset and code/code/rbf/_rbf_ufuncs/wrapped_code_37.h
- dataset and code/code/rbf/_rbf_ufuncs/wrapped_code_38.c
- dataset and code/code/rbf/_rbf_ufuncs/wrapped_code_38.h
- dataset and code/code/rbf/_rbf_ufuncs/wrapped_code_39.c
- dataset and code/code/rbf/_rbf_ufuncs/wrapped_code_39.h
- dataset and code/code/rbf/_rbf_ufuncs/wrapped_code_4.c
- dataset and code/code/rbf/_rbf_ufuncs/wrapped_code_4.h
- dataset and code/code/rbf/_rbf_ufuncs/wrapped_code_40.c
- dataset and code/code/rbf/_rbf_ufuncs/wrapped_code_40.h
- dataset and code/code/rbf/_rbf_ufuncs/wrapped_code_41.c
- dataset and code/code/rbf/_rbf_ufuncs/wrapped_code_41.h
- dataset and code/code/rbf/_rbf_ufuncs/wrapped_code_42.c
- dataset and code/code/rbf/_rbf_ufuncs/wrapped_code_42.h
- dataset and code/code/rbf/_rbf_ufuncs/wrapped_code_43.c
- dataset and code/code/rbf/_rbf_ufuncs/wrapped_code_43.h
- dataset and code/code/rbf/_rbf_ufuncs/wrapped_code_44.c
- dataset and code/code/rbf/_rbf_ufuncs/wrapped_code_44.h
- dataset and code/code/rbf/_rbf_ufuncs/wrapped_code_45.c
- dataset and code/code/rbf/_rbf_ufuncs/wrapped_code_45.h
- dataset and code/code/rbf/_rbf_ufuncs/wrapped_code_46.c
- dataset and code/code/rbf/_rbf_ufuncs/wrapped_code_46.h
- dataset and code/code/rbf/_rbf_ufuncs/wrapped_code_47.c
- dataset and code/code/rbf/_rbf_ufuncs/wrapped_code_47.h
- dataset and code/code/rbf/_rbf_ufuncs/wrapped_code_48.c
- dataset and code/code/rbf/_rbf_ufuncs/wrapped_code_48.h
- dataset and code/code/rbf/_rbf_ufuncs/wrapped_code_49.c
- dataset and code/code/rbf/_rbf_ufuncs/wrapped_code_49.h
- dataset and code/code/rbf/_rbf_ufuncs/wrapped_code_5.c
- dataset and code/code/rbf/_rbf_ufuncs/wrapped_code_5.h
- dataset and code/code/rbf/_rbf_ufuncs/wrapped_code_50.c
- dataset and code/code/rbf/_rbf_ufuncs/wrapped_code_50.h
- dataset and code/code/rbf/_rbf_ufuncs/wrapped_code_51.c
- dataset and code/code/rbf/_rbf_ufuncs/wrapped_code_51.h
- dataset and code/code/rbf/_rbf_ufuncs/wrapped_code_52.c
- dataset and code/code/rbf/_rbf_ufuncs/wrapped_code_52.h
- dataset and code/code/rbf/_rbf_ufuncs/wrapped_code_53.c
- dataset and code/code/rbf/_rbf_ufuncs/wrapped_code_53.h
- dataset and code/code/rbf/_rbf_ufuncs/wrapped_code_54.c
- dataset and code/code/rbf/_rbf_ufuncs/wrapped_code_54.h
- dataset and code/code/rbf/_rbf_ufuncs/wrapped_code_55.c
- dataset and code/code/rbf/_rbf_ufuncs/wrapped_code_55.h
- dataset and code/code/rbf/_rbf_ufuncs/wrapped_code_56.c
- dataset and code/code/rbf/_rbf_ufuncs/wrapped_code_56.h
- dataset and code/code/rbf/_rbf_ufuncs/wrapped_code_57.c
- dataset and code/code/rbf/_rbf_ufuncs/wrapped_code_57.h
- dataset and code/code/rbf/_rbf_ufuncs/wrapped_code_58.c
- dataset and code/code/rbf/_rbf_ufuncs/wrapped_code_58.h
- dataset and code/code/rbf/_rbf_ufuncs/wrapped_code_59.c
- dataset and code/code/rbf/_rbf_ufuncs/wrapped_code_59.h
- dataset and code/code/rbf/_rbf_ufuncs/wrapped_code_6.c
- dataset and code/code/rbf/_rbf_ufuncs/wrapped_code_6.h
- dataset and code/code/rbf/_rbf_ufuncs/wrapped_code_60.c
- dataset and code/code/rbf/_rbf_ufuncs/wrapped_code_60.h
- dataset and code/code/rbf/_rbf_ufuncs/wrapped_code_61.c
- dataset and code/code/rbf/_rbf_ufuncs/wrapped_code_61.h
- dataset and code/code/rbf/_rbf_ufuncs/wrapped_code_62.c
- dataset and code/code/rbf/_rbf_ufuncs/wrapped_code_62.h
- dataset and code/code/rbf/_rbf_ufuncs/wrapped_code_63.c
- dataset and code/code/rbf/_rbf_ufuncs/wrapped_code_63.h
- dataset and code/code/rbf/_rbf_ufuncs/wrapped_code_64.c
- dataset and code/code/rbf/_rbf_ufuncs/wrapped_code_64.h
- dataset and code/code/rbf/_rbf_ufuncs/wrapped_code_65.c
- dataset and code/code/rbf/_rbf_ufuncs/wrapped_code_65.h
- dataset and code/code/rbf/_rbf_ufuncs/wrapped_code_7.c
- dataset and code/code/rbf/_rbf_ufuncs/wrapped_code_7.h
- dataset and code/code/rbf/_rbf_ufuncs/wrapped_code_8.c
- dataset and code/code/rbf/_rbf_ufuncs/wrapped_code_8.h
- dataset and code/code/rbf/_rbf_ufuncs/wrapped_code_9.c
- dataset and code/code/rbf/_rbf_ufuncs/wrapped_code_9.h
- dataset and code/code/rbf/_rbf_ufuncs/wrapper_module_0.c
- dataset and code/code/rbf/_rbf_ufuncs/wrapper_module_1.c
- dataset and code/code/rbf/_rbf_ufuncs/wrapper_module_10.c
- dataset and code/code/rbf/_rbf_ufuncs/wrapper_module_11.c
- dataset and code/code/rbf/_rbf_ufuncs/wrapper_module_12.c
- dataset and code/code/rbf/_rbf_ufuncs/wrapper_module_13.c
- dataset and code/code/rbf/_rbf_ufuncs/wrapper_module_14.c
- dataset and code/code/rbf/_rbf_ufuncs/wrapper_module_15.c
- dataset and code/code/rbf/_rbf_ufuncs/wrapper_module_16.c
- dataset and code/code/rbf/_rbf_ufuncs/wrapper_module_17.c
- dataset and code/code/rbf/_rbf_ufuncs/wrapper_module_18.c
- dataset and code/code/rbf/_rbf_ufuncs/wrapper_module_19.c
- dataset and code/code/rbf/_rbf_ufuncs/wrapper_module_2.c
- dataset and code/code/rbf/_rbf_ufuncs/wrapper_module_20.c
- dataset and code/code/rbf/_rbf_ufuncs/wrapper_module_21.c
- dataset and code/code/rbf/_rbf_ufuncs/wrapper_module_22.c
- dataset and code/code/rbf/_rbf_ufuncs/wrapper_module_23.c
- dataset and code/code/rbf/_rbf_ufuncs/wrapper_module_24.c
- dataset and code/code/rbf/_rbf_ufuncs/wrapper_module_25.c
- dataset and code/code/rbf/_rbf_ufuncs/wrapper_module_26.c
- dataset and code/code/rbf/_rbf_ufuncs/wrapper_module_27.c
- dataset and code/code/rbf/_rbf_ufuncs/wrapper_module_28.c
- dataset and code/code/rbf/_rbf_ufuncs/wrapper_module_29.c
- dataset and code/code/rbf/_rbf_ufuncs/wrapper_module_3.c
- dataset and code/code/rbf/_rbf_ufuncs/wrapper_module_30.c
- dataset and code/code/rbf/_rbf_ufuncs/wrapper_module_31.c
- dataset and code/code/rbf/_rbf_ufuncs/wrapper_module_32.c
- dataset and code/code/rbf/_rbf_ufuncs/wrapper_module_33.c
- dataset and code/code/rbf/_rbf_ufuncs/wrapper_module_34.c
- dataset and code/code/rbf/_rbf_ufuncs/wrapper_module_35.c
- dataset and code/code/rbf/_rbf_ufuncs/wrapper_module_36.c
- dataset and code/code/rbf/_rbf_ufuncs/wrapper_module_37.c
- dataset and code/code/rbf/_rbf_ufuncs/wrapper_module_38.c
- dataset and code/code/rbf/_rbf_ufuncs/wrapper_module_39.c
- dataset and code/code/rbf/_rbf_ufuncs/wrapper_module_4.c
- dataset and code/code/rbf/_rbf_ufuncs/wrapper_module_40.c
- dataset and code/code/rbf/_rbf_ufuncs/wrapper_module_41.c
- dataset and code/code/rbf/_rbf_ufuncs/wrapper_module_42.c
- dataset and code/code/rbf/_rbf_ufuncs/wrapper_module_43.c
- dataset and code/code/rbf/_rbf_ufuncs/wrapper_module_44.c
- dataset and code/code/rbf/_rbf_ufuncs/wrapper_module_45.c
- dataset and code/code/rbf/_rbf_ufuncs/wrapper_module_46.c
- dataset and code/code/rbf/_rbf_ufuncs/wrapper_module_47.c
- dataset and code/code/rbf/_rbf_ufuncs/wrapper_module_48.c
- dataset and code/code/rbf/_rbf_ufuncs/wrapper_module_49.c
- dataset and code/code/rbf/_rbf_ufuncs/wrapper_module_5.c
- dataset and code/code/rbf/_rbf_ufuncs/wrapper_module_50.c
- dataset and code/code/rbf/_rbf_ufuncs/wrapper_module_51.c
- dataset and code/code/rbf/_rbf_ufuncs/wrapper_module_52.c
- dataset and code/code/rbf/_rbf_ufuncs/wrapper_module_53.c
- dataset and code/code/rbf/_rbf_ufuncs/wrapper_module_54.c
- dataset and code/code/rbf/_rbf_ufuncs/wrapper_module_55.c
- dataset and code/code/rbf/_rbf_ufuncs/wrapper_module_56.c
- dataset and code/code/rbf/_rbf_ufuncs/wrapper_module_57.c
- dataset and code/code/rbf/_rbf_ufuncs/wrapper_module_58.c
- dataset and code/code/rbf/_rbf_ufuncs/wrapper_module_59.c
- dataset and code/code/rbf/_rbf_ufuncs/wrapper_module_6.c
- dataset and code/code/rbf/_rbf_ufuncs/wrapper_module_60.c
- dataset and code/code/rbf/_rbf_ufuncs/wrapper_module_61.c
- dataset and code/code/rbf/_rbf_ufuncs/wrapper_module_62.c
- dataset and code/code/rbf/_rbf_ufuncs/wrapper_module_63.c
- dataset and code/code/rbf/_rbf_ufuncs/wrapper_module_64.c
- dataset and code/code/rbf/_rbf_ufuncs/wrapper_module_65.c
- dataset and code/code/rbf/_rbf_ufuncs/wrapper_module_7.c
- dataset and code/code/rbf/_rbf_ufuncs/wrapper_module_8.c
- dataset and code/code/rbf/_rbf_ufuncs/wrapper_module_9.c
- dataset and code/code/rbf/basis.py
- dataset and code/code/rbf/gauss.py
- dataset and code/code/rbf/gproc.py
- dataset and code/code/rbf/interpolate.py
- dataset and code/code/rbf/linalg.py
- dataset and code/code/rbf/misc/
- dataset and code/code/rbf/misc/README.rst
- dataset and code/code/rbf/misc/__init__.py
- dataset and code/code/rbf/misc/bspline.pyx
- dataset and code/code/rbf/misc/filter.py
- dataset and code/code/rbf/misc/formulation.py
- dataset and code/code/rbf/misc/integrate.py
- dataset and code/code/rbf/misc/mp.py
- dataset and code/code/rbf/misc/octtree.pyx
- dataset and code/code/rbf/misc/quadtree.pyx
- dataset and code/code/rbf/pde/
- dataset and code/code/rbf/pde/__init__.py
- dataset and code/code/rbf/pde/domain.py
- dataset and code/code/rbf/pde/elastic.py
- dataset and code/code/rbf/pde/fd.py
- dataset and code/code/rbf/pde/geometry.pyx
- dataset and code/code/rbf/pde/halton.pyx
- dataset and code/code/rbf/pde/nodes.py
- dataset and code/code/rbf/pde/sampling.pyx
- dataset and code/code/rbf/poly.pyx
- dataset and code/code/rbf/sputils.pyx
- dataset and code/code/rbf/utils.py
- dataset and code/code/readthedocs.yml
- dataset and code/code/release.sh
- dataset and code/code/requirements.txt
- dataset and code/code/setup.py
- dataset and code/code/test/
- dataset and code/code/test/test_basis.py
- dataset and code/code/test/test_domain.py
- dataset and code/code/test/test_fd.py
- dataset and code/code/test/test_gauss.py
- dataset and code/code/test/test_geometry.py
- dataset and code/code/test/test_gproc.py
- dataset and code/code/test/test_interpolate.py
- dataset and code/code/test/test_linalg.py
- dataset and code/code/test/test_sputils.py
- dataset and code/code/test/test_utils.py
- dataset and code/dataset.txt
