# Supplementary material for: Design of image intelligent focusing system based on improved SMD function and RBF algorithm
Source: PLoS One. 2024 Aug 8;19(8):e0307319. doi: 10.1371/journal.pone.0307319 (PMC11309426; doi:10.1371/journal.pone.0307319)
Supplement: S1 Dataset — (ZIP) [file pone.0307319.s001.zip › dataset and code/code/conda.recipe/meta.yaml]

package:
  name: rbf
  version: {{ GIT_DESCRIBE_TAG }}

source:
  path: ../

requirements:
  build:
    - python {{ python }}
    - setuptools
    - cython
  run:
    - python {{ python }}
    - numpy >=1.10
    - scipy
    - sympy
    - cython
    - rtree
    - scikit-sparse >=0.4.2
    
about:
  home: https://www.github.com/treverhines/rbf
  dev_url: https://www.github.com/treverhines/rbf
  doc_url: https://rbf.readthedocs.io
  license: MIT
