# Supplementary material for: Design of image intelligent focusing system based on improved SMD function and RBF algorithm
Source: PLoS One. 2024 Aug 8;19(8):e0307319. doi: 10.1371/journal.pone.0307319 (PMC11309426; doi:10.1371/journal.pone.0307319)
Supplement: S1 Dataset — (ZIP) [file pone.0307319.s001.zip › dataset and code/code/conda.recipe/run_test.py]

import rbf
import rbf.utils
import rbf.sputils
import rbf.basis
import rbf.linalg
import rbf.poly
import rbf.interpolate
import rbf.gauss
import rbf.pde.geometry
import rbf.pde.halton
import rbf.pde.sampling
import rbf.pde.fd
import rbf.pde.nodes
import rbf.pde.domain
import rbf.pde.elastic
print('version: %s' % rbf.__version__)
