# Supplementary material for: Design of image intelligent focusing system based on improved SMD function and RBF algorithm
Source: PLoS One. 2024 Aug 8;19(8):e0307319. doi: 10.1371/journal.pone.0307319 (PMC11309426; doi:10.1371/journal.pone.0307319)
Supplement: S1 Dataset — (ZIP) [file pone.0307319.s001.zip › dataset and code/code/make_cython_extensions.py]

#!/usr/bin/env python
if __name__ == '__main__':
    from setuptools.extension import Extension
    from Cython.Build import cythonize

    cy_ext = []
    cy_ext += [Extension(name='rbf.poly', sources=['rbf/poly.pyx'])]
    cy_ext += [Extension(name='rbf.sputils', sources=['rbf/sputils.pyx'])]
    cy_ext += [Extension(name='rbf.pde.halton', sources=['rbf/pde/halton.pyx'])]
    cy_ext += [Extension(name='rbf.pde.geometry', sources=['rbf/pde/geometry.pyx'])]
    cy_ext += [Extension(name='rbf.pde.sampling', sources=['rbf/pde/sampling.pyx'])]
    ext = cythonize(cy_ext)
    for itm in ext:
        print('name=%s, sources=%s' % (itm.name, itm.sources))
