# Supplementary material for: Design of image intelligent focusing system based on improved SMD function and RBF algorithm
Source: PLoS One. 2024 Aug 8;19(8):e0307319. doi: 10.1371/journal.pone.0307319 (PMC11309426; doi:10.1371/journal.pone.0307319)
Supplement: S1 Dataset — (ZIP) [file pone.0307319.s001.zip › dataset and code/code/rbf/_rbf_ufuncs/metadata.json]

[
    {
        "rbf": "phs8",
        "diff": [
            0
        ],
        "module": "rbf._rbf_ufuncs.wrapper_module_0",
        "function": "wrapped_281431381711168",
        "sources": [
            "rbf/_rbf_ufuncs/wrapper_module_0.c",
            "rbf/_rbf_ufuncs/wrapped_code_0.c"
        ]
    },
    {
        "rbf": "phs8",
        "diff": [
            0,
            0
        ],
        "module": "rbf._rbf_ufuncs.wrapper_module_1",
        "function": "wrapped_281431381516160",
        "sources": [
            "rbf/_rbf_ufuncs/wrapper_module_1.c",
            "rbf/_rbf_ufuncs/wrapped_code_1.c"
        ]
    },
    {
        "rbf": "phs8",
        "diff": [
            0,
            0,
            0
        ],
        "module": "rbf._rbf_ufuncs.wrapper_module_2",
        "function": "wrapped_281431381620352",
        "sources": [
            "rbf/_rbf_ufuncs/wrapper_module_2.c",
            "rbf/_rbf_ufuncs/wrapped_code_2.c"
        ]
    },
    {
        "rbf": "phs7",
        "diff": [
            0
        ],
        "module": "rbf._rbf_ufuncs.wrapper_module_3",
        "function": "wrapped_281431381398528",
        "sources": [
            "rbf/_rbf_ufuncs/wrapper_module_3.c",
            "rbf/_rbf_ufuncs/wrapped_code_3.c"
        ]
    },
    {
        "rbf": "phs7",
        "diff": [
            0,
            0
        ],
        "module": "rbf._rbf_ufuncs.wrapper_module_4",
        "function": "wrapped_281431999996096",
        "sources": [
            "rbf/_rbf_ufuncs/wrapper_module_4.c",
            "rbf/_rbf_ufuncs/wrapped_code_4.c"
        ]
    },
    {
        "rbf": "phs7",
        "diff": [
            0,
            0,
            0
        ],
        "module": "rbf._rbf_ufuncs.wrapper_module_5",
        "function": "wrapped_281431381412736",
        "sources": [
            "rbf/_rbf_ufuncs/wrapper_module_5.c",
            "rbf/_rbf_ufuncs/wrapped_code_5.c"
        ]
    },
    {
        "rbf": "phs6",
        "diff": [
            0
        ],
        "module": "rbf._rbf_ufuncs.wrapper_module_6",
        "function": "wrapped_281431382134144",
        "sources": [
            "rbf/_rbf_ufuncs/wrapper_module_6.c",
            "rbf/_rbf_ufuncs/wrapped_code_6.c"
        ]
    },
    {
        "rbf": "phs6",
        "diff": [
            0,
            0
        ],
        "module": "rbf._rbf_ufuncs.wrapper_module_7",
        "function": "wrapped_281432003046400",
        "sources": [
            "rbf/_rbf_ufuncs/wrapper_module_7.c",
            "rbf/_rbf_ufuncs/wrapped_code_7.c"
        ]
    },
    {
        "rbf": "phs6",
        "diff": [
            0,
            0,
            0
        ],
        "module": "rbf._rbf_ufuncs.wrapper_module_8",
        "function": "wrapped_281431694346368",
        "sources": [
            "rbf/_rbf_ufuncs/wrapper_module_8.c",
            "rbf/_rbf_ufuncs/wrapped_code_8.c"
        ]
    },
    {
        "rbf": "phs5",
        "diff": [
            0
        ],
        "module": "rbf._rbf_ufuncs.wrapper_module_9",
        "function": "wrapped_281432003125760",
        "sources": [
            "rbf/_rbf_ufuncs/wrapper_module_9.c",
            "rbf/_rbf_ufuncs/wrapped_code_9.c"
        ]
    },
    {
        "rbf": "phs5",
        "diff": [
            0,
            0
        ],
        "module": "rbf._rbf_ufuncs.wrapper_module_10",
        "function": "wrapped_281432003253184",
        "sources": [
            "rbf/_rbf_ufuncs/wrapper_module_10.c",
            "rbf/_rbf_ufuncs/wrapped_code_10.c"
        ]
    },
    {
        "rbf": "phs5",
        "diff": [
            0,
            0,
            0
        ],
        "module": "rbf._rbf_ufuncs.wrapper_module_11",
        "function": "wrapped_281432003306752",
        "sources": [
            "rbf/_rbf_ufuncs/wrapper_module_11.c",
            "rbf/_rbf_ufuncs/wrapped_code_11.c"
        ]
    },
    {
        "rbf": "phs4",
        "diff": [
            0
        ],
        "module": "rbf._rbf_ufuncs.wrapper_module_12",
        "function": "wrapped_281431381524736",
        "sources": [
            "rbf/_rbf_ufuncs/wrapper_module_12.c",
            "rbf/_rbf_ufuncs/wrapped_code_12.c"
        ]
    },
    {
        "rbf": "phs4",
        "diff": [
            0,
            0
        ],
        "module": "rbf._rbf_ufuncs.wrapper_module_13",
        "function": "wrapped_281432002205696",
        "sources": [
            "rbf/_rbf_ufuncs/wrapper_module_13.c",
            "rbf/_rbf_ufuncs/wrapped_code_13.c"
        ]
    },
    {
        "rbf": "phs4",
        "diff": [
            0,
            0,
            0
        ],
        "module": "rbf._rbf_ufuncs.wrapper_module_14",
        "function": "wrapped_281432002226432",
        "sources": [
            "rbf/_rbf_ufuncs/wrapper_module_14.c",
            "rbf/_rbf_ufuncs/wrapped_code_14.c"
        ]
    },
    {
        "rbf": "phs3",
        "diff": [
            0
        ],
        "module": "rbf._rbf_ufuncs.wrapper_module_15",
        "function": "wrapped_281432002417856",
        "sources": [
            "rbf/_rbf_ufuncs/wrapper_module_15.c",
            "rbf/_rbf_ufuncs/wrapped_code_15.c"
        ]
    },
    {
        "rbf": "phs3",
        "diff": [
            0,
            0
        ],
        "module": "rbf._rbf_ufuncs.wrapper_module_16",
        "function": "wrapped_281432002413888",
        "sources": [
            "rbf/_rbf_ufuncs/wrapper_module_16.c",
            "rbf/_rbf_ufuncs/wrapped_code_16.c"
        ]
    },
    {
        "rbf": "phs3",
        "diff": [
            0,
            0,
            0
        ],
        "module": "rbf._rbf_ufuncs.wrapper_module_17",
        "function": "wrapped_281432002425984",
        "sources": [
            "rbf/_rbf_ufuncs/wrapper_module_17.c",
            "rbf/_rbf_ufuncs/wrapped_code_17.c"
        ]
    },
    {
        "rbf": "phs2",
        "diff": [
            0
        ],
        "module": "rbf._rbf_ufuncs.wrapper_module_18",
        "function": "wrapped_281432002533504",
        "sources": [
            "rbf/_rbf_ufuncs/wrapper_module_18.c",
            "rbf/_rbf_ufuncs/wrapped_code_18.c"
        ]
    },
    {
        "rbf": "phs2",
        "diff": [
            0,
            0
        ],
        "module": "rbf._rbf_ufuncs.wrapper_module_19",
        "function": "wrapped_281432002645504",
        "sources": [
            "rbf/_rbf_ufuncs/wrapper_module_19.c",
            "rbf/_rbf_ufuncs/wrapped_code_19.c"
        ]
    },
    {
        "rbf": "phs2",
        "diff": [
            0,
            0,
            0
        ],
        "module": "rbf._rbf_ufuncs.wrapper_module_20",
        "function": "wrapped_281432001375936",
        "sources": [
            "rbf/_rbf_ufuncs/wrapper_module_20.c",
            "rbf/_rbf_ufuncs/wrapped_code_20.c"
        ]
    },
    {
        "rbf": "phs1",
        "diff": [
            0
        ],
        "module": "rbf._rbf_ufuncs.wrapper_module_21",
        "function": "wrapped_281432001485504",
        "sources": [
            "rbf/_rbf_ufuncs/wrapper_module_21.c",
            "rbf/_rbf_ufuncs/wrapped_code_21.c"
        ]
    },
    {
        "rbf": "phs1",
        "diff": [
            0,
            0
        ],
        "module": "rbf._rbf_ufuncs.wrapper_module_22",
        "function": "wrapped_281431691388928",
        "sources": [
            "rbf/_rbf_ufuncs/wrapper_module_22.c",
            "rbf/_rbf_ufuncs/wrapped_code_22.c"
        ]
    },
    {
        "rbf": "phs1",
        "diff": [
            0,
            0,
            0
        ],
        "module": "rbf._rbf_ufuncs.wrapper_module_23",
        "function": "wrapped_281432001492992",
        "sources": [
            "rbf/_rbf_ufuncs/wrapper_module_23.c",
            "rbf/_rbf_ufuncs/wrapped_code_23.c"
        ]
    },
    {
        "rbf": "mq",
        "diff": [
            0
        ],
        "module": "rbf._rbf_ufuncs.wrapper_module_24",
        "function": "wrapped_281432001485312",
        "sources": [
            "rbf/_rbf_ufuncs/wrapper_module_24.c",
            "rbf/_rbf_ufuncs/wrapped_code_24.c"
        ]
    },
    {
        "rbf": "mq",
        "diff": [
            0,
            0
        ],
        "module": "rbf._rbf_ufuncs.wrapper_module_25",
        "function": "wrapped_281431692145664",
        "sources": [
            "rbf/_rbf_ufuncs/wrapper_module_25.c",
            "rbf/_rbf_ufuncs/wrapped_code_25.c"
        ]
    },
    {
        "rbf": "mq",
        "diff": [
            0,
            0,
            0
        ],
        "module": "rbf._rbf_ufuncs.wrapper_module_26",
        "function": "wrapped_281432001504320",
        "sources": [
            "rbf/_rbf_ufuncs/wrapper_module_26.c",
            "rbf/_rbf_ufuncs/wrapped_code_26.c"
        ]
    },
    {
        "rbf": "imq",
        "diff": [
            0
        ],
        "module": "rbf._rbf_ufuncs.wrapper_module_27",
        "function": "wrapped_281431691448832",
        "sources": [
            "rbf/_rbf_ufuncs/wrapper_module_27.c",
            "rbf/_rbf_ufuncs/wrapped_code_27.c"
        ]
    },
    {
        "rbf": "imq",
        "diff": [
            0,
            0
        ],
        "module": "rbf._rbf_ufuncs.wrapper_module_28",
        "function": "wrapped_281432001470592",
        "sources": [
            "rbf/_rbf_ufuncs/wrapper_module_28.c",
            "rbf/_rbf_ufuncs/wrapped_code_28.c"
        ]
    },
    {
        "rbf": "imq",
        "diff": [
            0,
            0,
            0
        ],
        "module": "rbf._rbf_ufuncs.wrapper_module_29",
        "function": "wrapped_281432001542144",
        "sources": [
            "rbf/_rbf_ufuncs/wrapper_module_29.c",
            "rbf/_rbf_ufuncs/wrapped_code_29.c"
        ]
    },
    {
        "rbf": "iq",
        "diff": [
            0
        ],
        "module": "rbf._rbf_ufuncs.wrapper_module_30",
        "function": "wrapped_281432001543104",
        "sources": [
            "rbf/_rbf_ufuncs/wrapper_module_30.c",
            "rbf/_rbf_ufuncs/wrapped_code_30.c"
        ]
    },
    {
        "rbf": "iq",
        "diff": [
            0,
            0
        ],
        "module": "rbf._rbf_ufuncs.wrapper_module_31",
        "function": "wrapped_281432001525696",
        "sources": [
            "rbf/_rbf_ufuncs/wrapper_module_31.c",
            "rbf/_rbf_ufuncs/wrapped_code_31.c"
        ]
    },
    {
        "rbf": "iq",
        "diff": [
            0,
            0,
            0
        ],
        "module": "rbf._rbf_ufuncs.wrapper_module_32",
        "function": "wrapped_281432001579072",
        "sources": [
            "rbf/_rbf_ufuncs/wrapper_module_32.c",
            "rbf/_rbf_ufuncs/wrapped_code_32.c"
        ]
    },
    {
        "rbf": "ga",
        "diff": [
            0
        ],
        "module": "rbf._rbf_ufuncs.wrapper_module_33",
        "function": "wrapped_281432001607296",
        "sources": [
            "rbf/_rbf_ufuncs/wrapper_module_33.c",
            "rbf/_rbf_ufuncs/wrapped_code_33.c"
        ]
    },
    {
        "rbf": "ga",
        "diff": [
            0,
            0
        ],
        "module": "rbf._rbf_ufuncs.wrapper_module_34",
        "function": "wrapped_281431694966208",
        "sources": [
            "rbf/_rbf_ufuncs/wrapper_module_34.c",
            "rbf/_rbf_ufuncs/wrapped_code_34.c"
        ]
    },
    {
        "rbf": "ga",
        "diff": [
            0,
            0,
            0
        ],
        "module": "rbf._rbf_ufuncs.wrapper_module_35",
        "function": "wrapped_281431691368768",
        "sources": [
            "rbf/_rbf_ufuncs/wrapper_module_35.c",
            "rbf/_rbf_ufuncs/wrapped_code_35.c"
        ]
    },
    {
        "rbf": "exp",
        "diff": [
            0
        ],
        "module": "rbf._rbf_ufuncs.wrapper_module_36",
        "function": "wrapped_281432002344640",
        "sources": [
            "rbf/_rbf_ufuncs/wrapper_module_36.c",
            "rbf/_rbf_ufuncs/wrapped_code_36.c"
        ]
    },
    {
        "rbf": "exp",
        "diff": [
            0,
            0
        ],
        "module": "rbf._rbf_ufuncs.wrapper_module_37",
        "function": "wrapped_281432001604736",
        "sources": [
            "rbf/_rbf_ufuncs/wrapper_module_37.c",
            "rbf/_rbf_ufuncs/wrapped_code_37.c"
        ]
    },
    {
        "rbf": "exp",
        "diff": [
            0,
            0,
            0
        ],
        "module": "rbf._rbf_ufuncs.wrapper_module_38",
        "function": "wrapped_281432001747200",
        "sources": [
            "rbf/_rbf_ufuncs/wrapper_module_38.c",
            "rbf/_rbf_ufuncs/wrapped_code_38.c"
        ]
    },
    {
        "rbf": "se",
        "diff": [
            0
        ],
        "module": "rbf._rbf_ufuncs.wrapper_module_39",
        "function": "wrapped_281432001681984",
        "sources": [
            "rbf/_rbf_ufuncs/wrapper_module_39.c",
            "rbf/_rbf_ufuncs/wrapped_code_39.c"
        ]
    },
    {
        "rbf": "se",
        "diff": [
            0,
            0
        ],
        "module": "rbf._rbf_ufuncs.wrapper_module_40",
        "function": "wrapped_281432001762432",
        "sources": [
            "rbf/_rbf_ufuncs/wrapper_module_40.c",
            "rbf/_rbf_ufuncs/wrapped_code_40.c"
        ]
    },
    {
        "rbf": "se",
        "diff": [
            0,
            0,
            0
        ],
        "module": "rbf._rbf_ufuncs.wrapper_module_41",
        "function": "wrapped_281432001736960",
        "sources": [
            "rbf/_rbf_ufuncs/wrapper_module_41.c",
            "rbf/_rbf_ufuncs/wrapped_code_41.c"
        ]
    },
    {
        "rbf": "mat32",
        "diff": [
            0
        ],
        "module": "rbf._rbf_ufuncs.wrapper_module_42",
        "function": "wrapped_281432001860736",
        "sources": [
            "rbf/_rbf_ufuncs/wrapper_module_42.c",
            "rbf/_rbf_ufuncs/wrapped_code_42.c"
        ]
    },
    {
        "rbf": "mat32",
        "diff": [
            0,
            0
        ],
        "module": "rbf._rbf_ufuncs.wrapper_module_43",
        "function": "wrapped_281432001792320",
        "sources": [
            "rbf/_rbf_ufuncs/wrapper_module_43.c",
            "rbf/_rbf_ufuncs/wrapped_code_43.c"
        ]
    },
    {
        "rbf": "mat32",
        "diff": [
            0,
            0,
            0
        ],
        "module": "rbf._rbf_ufuncs.wrapper_module_44",
        "function": "wrapped_281432001793152",
        "sources": [
            "rbf/_rbf_ufuncs/wrapper_module_44.c",
            "rbf/_rbf_ufuncs/wrapped_code_44.c"
        ]
    },
    {
        "rbf": "mat52",
        "diff": [
            0
        ],
        "module": "rbf._rbf_ufuncs.wrapper_module_45",
        "function": "wrapped_281432000018112",
        "sources": [
            "rbf/_rbf_ufuncs/wrapper_module_45.c",
            "rbf/_rbf_ufuncs/wrapped_code_45.c"
        ]
    },
    {
        "rbf": "mat52",
        "diff": [
            0,
            0
        ],
        "module": "rbf._rbf_ufuncs.wrapper_module_46",
        "function": "wrapped_281431999962176",
        "sources": [
            "rbf/_rbf_ufuncs/wrapper_module_46.c",
            "rbf/_rbf_ufuncs/wrapped_code_46.c"
        ]
    },
    {
        "rbf": "mat52",
        "diff": [
            0,
            0,
            0
        ],
        "module": "rbf._rbf_ufuncs.wrapper_module_47",
        "function": "wrapped_281432000020992",
        "sources": [
            "rbf/_rbf_ufuncs/wrapper_module_47.c",
            "rbf/_rbf_ufuncs/wrapped_code_47.c"
        ]
    },
    {
        "rbf": "wen10",
        "diff": [
            0
        ],
        "module": "rbf._rbf_ufuncs.wrapper_module_48",
        "function": "wrapped_281432000024576",
        "sources": [
            "rbf/_rbf_ufuncs/wrapper_module_48.c",
            "rbf/_rbf_ufuncs/wrapped_code_48.c"
        ]
    },
    {
        "rbf": "wen10",
        "diff": [
            0,
            0
        ],
        "module": "rbf._rbf_ufuncs.wrapper_module_49",
        "function": "wrapped_281432000143232",
        "sources": [
            "rbf/_rbf_ufuncs/wrapper_module_49.c",
            "rbf/_rbf_ufuncs/wrapped_code_49.c"
        ]
    },
    {
        "rbf": "wen10",
        "diff": [
            0,
            0,
            0
        ],
        "module": "rbf._rbf_ufuncs.wrapper_module_50",
        "function": "wrapped_281432000155392",
        "sources": [
            "rbf/_rbf_ufuncs/wrapper_module_50.c",
            "rbf/_rbf_ufuncs/wrapped_code_50.c"
        ]
    },
    {
        "rbf": "wen11",
        "diff": [
            0
        ],
        "module": "rbf._rbf_ufuncs.wrapper_module_51",
        "function": "wrapped_281432000216448",
        "sources": [
            "rbf/_rbf_ufuncs/wrapper_module_51.c",
            "rbf/_rbf_ufuncs/wrapped_code_51.c"
        ]
    },
    {
        "rbf": "wen11",
        "diff": [
            0,
            0
        ],
        "module": "rbf._rbf_ufuncs.wrapper_module_52",
        "function": "wrapped_281432000246784",
        "sources": [
            "rbf/_rbf_ufuncs/wrapper_module_52.c",
            "rbf/_rbf_ufuncs/wrapped_code_52.c"
        ]
    },
    {
        "rbf": "wen11",
        "diff": [
            0,
            0,
            0
        ],
        "module": "rbf._rbf_ufuncs.wrapper_module_53",
        "function": "wrapped_281432000295552",
        "sources": [
            "rbf/_rbf_ufuncs/wrapper_module_53.c",
            "rbf/_rbf_ufuncs/wrapped_code_53.c"
        ]
    },
    {
        "rbf": "wen12",
        "diff": [
            0
        ],
        "module": "rbf._rbf_ufuncs.wrapper_module_54",
        "function": "wrapped_281432000259968",
        "sources": [
            "rbf/_rbf_ufuncs/wrapper_module_54.c",
            "rbf/_rbf_ufuncs/wrapped_code_54.c"
        ]
    },
    {
        "rbf": "wen12",
        "diff": [
            0,
            0
        ],
        "module": "rbf._rbf_ufuncs.wrapper_module_55",
        "function": "wrapped_281432000319488",
        "sources": [
            "rbf/_rbf_ufuncs/wrapper_module_55.c",
            "rbf/_rbf_ufuncs/wrapped_code_55.c"
        ]
    },
    {
        "rbf": "wen12",
        "diff": [
            0,
            0,
            0
        ],
        "module": "rbf._rbf_ufuncs.wrapper_module_56",
        "function": "wrapped_281432000343744",
        "sources": [
            "rbf/_rbf_ufuncs/wrapper_module_56.c",
            "rbf/_rbf_ufuncs/wrapped_code_56.c"
        ]
    },
    {
        "rbf": "wen30",
        "diff": [
            0
        ],
        "module": "rbf._rbf_ufuncs.wrapper_module_57",
        "function": "wrapped_281432000308928",
        "sources": [
            "rbf/_rbf_ufuncs/wrapper_module_57.c",
            "rbf/_rbf_ufuncs/wrapped_code_57.c"
        ]
    },
    {
        "rbf": "wen30",
        "diff": [
            0,
            0
        ],
        "module": "rbf._rbf_ufuncs.wrapper_module_58",
        "function": "wrapped_281432000362048",
        "sources": [
            "rbf/_rbf_ufuncs/wrapper_module_58.c",
            "rbf/_rbf_ufuncs/wrapped_code_58.c"
        ]
    },
    {
        "rbf": "wen30",
        "diff": [
            0,
            0,
            0
        ],
        "module": "rbf._rbf_ufuncs.wrapper_module_59",
        "function": "wrapped_281431998845184",
        "sources": [
            "rbf/_rbf_ufuncs/wrapper_module_59.c",
            "rbf/_rbf_ufuncs/wrapped_code_59.c"
        ]
    },
    {
        "rbf": "wen31",
        "diff": [
            0
        ],
        "module": "rbf._rbf_ufuncs.wrapper_module_60",
        "function": "wrapped_281432000394880",
        "sources": [
            "rbf/_rbf_ufuncs/wrapper_module_60.c",
            "rbf/_rbf_ufuncs/wrapped_code_60.c"
        ]
    },
    {
        "rbf": "wen31",
        "diff": [
            0,
            0
        ],
        "module": "rbf._rbf_ufuncs.wrapper_module_61",
        "function": "wrapped_281431998826752",
        "sources": [
            "rbf/_rbf_ufuncs/wrapper_module_61.c",
            "rbf/_rbf_ufuncs/wrapped_code_61.c"
        ]
    },
    {
        "rbf": "wen31",
        "diff": [
            0,
            0,
            0
        ],
        "module": "rbf._rbf_ufuncs.wrapper_module_62",
        "function": "wrapped_281431998884096",
        "sources": [
            "rbf/_rbf_ufuncs/wrapper_module_62.c",
            "rbf/_rbf_ufuncs/wrapped_code_62.c"
        ]
    },
    {
        "rbf": "wen32",
        "diff": [
            0
        ],
        "module": "rbf._rbf_ufuncs.wrapper_module_63",
        "function": "wrapped_281431998931392",
        "sources": [
            "rbf/_rbf_ufuncs/wrapper_module_63.c",
            "rbf/_rbf_ufuncs/wrapped_code_63.c"
        ]
    },
    {
        "rbf": "wen32",
        "diff": [
            0,
            0
        ],
        "module": "rbf._rbf_ufuncs.wrapper_module_64",
        "function": "wrapped_281432001110272",
        "sources": [
            "rbf/_rbf_ufuncs/wrapper_module_64.c",
            "rbf/_rbf_ufuncs/wrapped_code_64.c"
        ]
    },
    {
        "rbf": "wen32",
        "diff": [
            0,
            0,
            0
        ],
        "module": "rbf._rbf_ufuncs.wrapper_module_65",
        "function": "wrapped_281431999003136",
        "sources": [
            "rbf/_rbf_ufuncs/wrapper_module_65.c",
            "rbf/_rbf_ufuncs/wrapped_code_65.c"
        ]
    },
    {
        "rbf": "spwen10",
        "diff": [
            0
        ],
        "module": "rbf._rbf_ufuncs.wrapper_module_48",
        "function": "wrapped_281432000024576",
        "sources": [
            "rbf/_rbf_ufuncs/wrapper_module_48.c",
            "rbf/_rbf_ufuncs/wrapped_code_48.c"
        ]
    },
    {
        "rbf": "spwen10",
        "diff": [
            0,
            0
        ],
        "module": "rbf._rbf_ufuncs.wrapper_module_49",
        "function": "wrapped_281432000143232",
        "sources": [
            "rbf/_rbf_ufuncs/wrapper_module_49.c",
            "rbf/_rbf_ufuncs/wrapped_code_49.c"
        ]
    },
    {
        "rbf": "spwen10",
        "diff": [
            0,
            0,
            0
        ],
        "module": "rbf._rbf_ufuncs.wrapper_module_50",
        "function": "wrapped_281432000155392",
        "sources": [
            "rbf/_rbf_ufuncs/wrapper_module_50.c",
            "rbf/_rbf_ufuncs/wrapped_code_50.c"
        ]
    },
    {
        "rbf": "spwen11",
        "diff": [
            0
        ],
        "module": "rbf._rbf_ufuncs.wrapper_module_51",
        "function": "wrapped_281432000216448",
        "sources": [
            "rbf/_rbf_ufuncs/wrapper_module_51.c",
            "rbf/_rbf_ufuncs/wrapped_code_51.c"
        ]
    },
    {
        "rbf": "spwen11",
        "diff": [
            0,
            0
        ],
        "module": "rbf._rbf_ufuncs.wrapper_module_52",
        "function": "wrapped_281432000246784",
        "sources": [
            "rbf/_rbf_ufuncs/wrapper_module_52.c",
            "rbf/_rbf_ufuncs/wrapped_code_52.c"
        ]
    },
    {
        "rbf": "spwen11",
        "diff": [
            0,
            0,
            0
        ],
        "module": "rbf._rbf_ufuncs.wrapper_module_53",
        "function": "wrapped_281432000295552",
        "sources": [
            "rbf/_rbf_ufuncs/wrapper_module_53.c",
            "rbf/_rbf_ufuncs/wrapped_code_53.c"
        ]
    },
    {
        "rbf": "spwen12",
        "diff": [
            0
        ],
        "module": "rbf._rbf_ufuncs.wrapper_module_54",
        "function": "wrapped_281432000259968",
        "sources": [
            "rbf/_rbf_ufuncs/wrapper_module_54.c",
            "rbf/_rbf_ufuncs/wrapped_code_54.c"
        ]
    },
    {
        "rbf": "spwen12",
        "diff": [
            0,
            0
        ],
        "module": "rbf._rbf_ufuncs.wrapper_module_55",
        "function": "wrapped_281432000319488",
        "sources": [
            "rbf/_rbf_ufuncs/wrapper_module_55.c",
            "rbf/_rbf_ufuncs/wrapped_code_55.c"
        ]
    },
    {
        "rbf": "spwen12",
        "diff": [
            0,
            0,
            0
        ],
        "module": "rbf._rbf_ufuncs.wrapper_module_56",
        "function": "wrapped_281432000343744",
        "sources": [
            "rbf/_rbf_ufuncs/wrapper_module_56.c",
            "rbf/_rbf_ufuncs/wrapped_code_56.c"
        ]
    },
    {
        "rbf": "spwen30",
        "diff": [
            0
        ],
        "module": "rbf._rbf_ufuncs.wrapper_module_57",
        "function": "wrapped_281432000308928",
        "sources": [
            "rbf/_rbf_ufuncs/wrapper_module_57.c",
            "rbf/_rbf_ufuncs/wrapped_code_57.c"
        ]
    },
    {
        "rbf": "spwen30",
        "diff": [
            0,
            0
        ],
        "module": "rbf._rbf_ufuncs.wrapper_module_58",
        "function": "wrapped_281432000362048",
        "sources": [
            "rbf/_rbf_ufuncs/wrapper_module_58.c",
            "rbf/_rbf_ufuncs/wrapped_code_58.c"
        ]
    },
    {
        "rbf": "spwen30",
        "diff": [
            0,
            0,
            0
        ],
        "module": "rbf._rbf_ufuncs.wrapper_module_59",
        "function": "wrapped_281431998845184",
        "sources": [
            "rbf/_rbf_ufuncs/wrapper_module_59.c",
            "rbf/_rbf_ufuncs/wrapped_code_59.c"
        ]
    },
    {
        "rbf": "spwen31",
        "diff": [
            0
        ],
        "module": "rbf._rbf_ufuncs.wrapper_module_60",
        "function": "wrapped_281432000394880",
        "sources": [
            "rbf/_rbf_ufuncs/wrapper_module_60.c",
            "rbf/_rbf_ufuncs/wrapped_code_60.c"
        ]
    },
    {
        "rbf": "spwen31",
        "diff": [
            0,
            0
        ],
        "module": "rbf._rbf_ufuncs.wrapper_module_61",
        "function": "wrapped_281431998826752",
        "sources": [
            "rbf/_rbf_ufuncs/wrapper_module_61.c",
            "rbf/_rbf_ufuncs/wrapped_code_61.c"
        ]
    },
    {
        "rbf": "spwen31",
        "diff": [
            0,
            0,
            0
        ],
        "module": "rbf._rbf_ufuncs.wrapper_module_62",
        "function": "wrapped_281431998884096",
        "sources": [
            "rbf/_rbf_ufuncs/wrapper_module_62.c",
            "rbf/_rbf_ufuncs/wrapped_code_62.c"
        ]
    },
    {
        "rbf": "spwen32",
        "diff": [
            0
        ],
        "module": "rbf._rbf_ufuncs.wrapper_module_63",
        "function": "wrapped_281431998931392",
        "sources": [
            "rbf/_rbf_ufuncs/wrapper_module_63.c",
            "rbf/_rbf_ufuncs/wrapped_code_63.c"
        ]
    },
    {
        "rbf": "spwen32",
        "diff": [
            0,
            0
        ],
        "module": "rbf._rbf_ufuncs.wrapper_module_64",
        "function": "wrapped_281432001110272",
        "sources": [
            "rbf/_rbf_ufuncs/wrapper_module_64.c",
            "rbf/_rbf_ufuncs/wrapped_code_64.c"
        ]
    },
    {
        "rbf": "spwen32",
        "diff": [
            0,
            0,
            0
        ],
        "module": "rbf._rbf_ufuncs.wrapper_module_65",
        "function": "wrapped_281431999003136",
        "sources": [
            "rbf/_rbf_ufuncs/wrapper_module_65.c",
            "rbf/_rbf_ufuncs/wrapped_code_65.c"
        ]
    }
]
