# Supplementary material for: Design of image intelligent focusing system based on improved SMD function and RBF algorithm
Source: PLoS One. 2024 Aug 8;19(8):e0307319. doi: 10.1371/journal.pone.0307319 (PMC11309426; doi:10.1371/journal.pone.0307319)
Supplement: S1 Dataset — (ZIP) [file pone.0307319.s001.zip › dataset and code/code/rbf/_rbf_ufuncs/wrapped_code_34.c]

/******************************************************************************
 *                       Code generated with sympy 1.9                        *
 *                                                                            *
 *              See http://www.sympy.org/ for more information.               *
 *                                                                            *
 *                      This file is part of 'ufuncify'                       *
 ******************************************************************************/
#include "wrapped_code_34.h"
#include <math.h>

double autofunc0(double x0, double x1, double c0, double c1, double eps) {

   double autofunc0_result;
   double d0 = x0 - c0;
   double d1 = x1 - c1;
   double r2 = (d0*d0) + (d1*d1);
   double r = sqrt(r2);
   autofunc0_result = exp(-(eps*eps)*(r2));
   return autofunc0_result;

}
