# Supplementary material for: Design of image intelligent focusing system based on improved SMD function and RBF algorithm
Source: PLoS One. 2024 Aug 8;19(8):e0307319. doi: 10.1371/journal.pone.0307319 (PMC11309426; doi:10.1371/journal.pone.0307319)
Supplement: S1 Dataset — (ZIP) [file pone.0307319.s001.zip › dataset and code/code/rbf/_rbf_ufuncs/wrapped_code_6.h]

/******************************************************************************
 *                       Code generated with sympy 1.9                        *
 *                                                                            *
 *              See http://www.sympy.org/ for more information.               *
 *                                                                            *
 *                      This file is part of 'ufuncify'                       *
 ******************************************************************************/


#ifndef UFUNCIFY__WRAPPED_CODE_6__H
#define UFUNCIFY__WRAPPED_CODE_6__H

double autofunc0(double x0, double c0, double eps);

#endif
